# Supplementary material for: Rethinking IL-1 Antagonism in Respiratory Viral Infections: A Role for IL-1 Signaling in the Development of Antiviral T Cell Immunity
Source: Int J Mol Sci. 2023 Oct 30;24(21):15770. doi: 10.3390/ijms242115770 (PMC10650641; doi:10.3390/ijms242115770)
Supplement: Supplementary file 1 [file ijms-24-15770-s001.zip]

Archive with 1 entries (1 files):
- ijms-2655441-supplementary.pdf
